# Supplementary material for: Fruit scent as an honest signal for fruit quality
Source: BMC Ecol Evol. 2022 Nov 30;22:139. doi: 10.1186/s12862-022-02064-z (PMC9710009; doi:10.1186/s12862-022-02064-z)
Supplement: Supplementary file 1 — Additional file 1. Raw data. [file 12862_2022_2064_MOESM1_ESM.xlsx]

## Sheet: Raw data
Ester (I)											1	1		1		1		1	1	1	1	1	1			1	1	1	1		1	1											1
Non-ester (II)													1		1		1							1	1					1			1	1	1	1	1	1	1	1	1	1		1	1	1	1	1	1
Ester.ethanol.derived (III)											1			1		1		1			1	1	1			1	1	1			1	1
Ester.not.ethanol.derived (IV)												1							1	1									1														1
Fermentation.product.not.ester (V)																																	1	1
Class (non-esters only)													Terpene, alcohol		Terpene		Aromatic							Alcohol, ketone	Alcohol					Ketone			Alcohol	Acid	Terpene	Terpene	Hydrocarbone	Alcohol	Aromatic aldehyde	Terpene	Terpene	Terpene		Hydrocarbon	Terpene	Terpene	Terpene	Terpene	Aromatic alcohol
sample	ind.tree	ind.fruit	dry.mass	perc.sugar	total.scent	total.ethanol.derived.esters	total.fermentation.products	total.esters	total.other	total.esters.not.ethanol	comp1~Methyl acetate	comp10~Hexanoic acid, methyl ester	comp11~Eucalyptol	comp12~Hexanoic acid, ethyl ester	comp13~cis-<<BETA>>-Ocimene	comp14~2-Heptanol, acetate	comp15~Cymene (unknown configuration)	comp16~Acetic acid, hexyl ester	comp17~Heptanoic acid, methyl ester	comp18~2-Hexenoic acid, methyl ester, (E)-	comp19~3-Hexenoic acid, ethyl ester (unknown E or Z)	comp2~Ethyl acetate	comp20~Unknown hexenol, acetate	comp21~Hydroxyacetone	comp22~2-Heptanol	comp23~Heptanoic acid, ethyl ester	comp24~2-Hexen-1-ol, acetate, (E)-	comp25~2-Hexenoic acid, ethyl ester (Z)-	comp26~Octanoic acid, methyl ester	comp27~2-Nonanone	comp28~Octanoic acid, ethyl ester	comp29~2-Octanol, acetate	comp3~Ethanol	comp30~Acetic acid	comp31~<<ALPHA>>-Ylangene	comp32~<<ALPHA>>-Copaene	comp33~Pentadecane	comp34~2-Nonanol	comp35~Benzaldehyde	comp37~<<BETA>>-Caryophyllene	comp38~Unknown sesquiterpene38	comp39~Unknown sesquiterpene39	comp4~Butanoic acid, methyl ester	comp40~Heptadecane	comp41~Unknown sesquiterpene41	comp42~Unknown sesquiterpene42	comp43~<<BETA>>-Selinene	comp44~<<ALPHA>>-Selinene	comp45~Benzyl alcohol
MG781	voara1	voara1-2	1.45	11	2.36135e+08	144721338	61043077	1.69931e+08	66204049	2.52092e+07	75907783	16491036	140023	13741620	0	1703235	0	5282524	366043	480430	191356	29049006	1130369	0	0	0	6975260	211004	1.10934e+06	0	337240	0	60470932	572145	0	0	0	0	0	0	0	0	6215042	12033	0	0	0	0	0
MG836	voara1	voara1-3	0.99	7.84	1.41147e+08	67297315	5826942	1.21648e+08	19499531	5.43505e+07	27513997	40311518	0	12079640	0	3074416	12960	5907822	824500	871758	165649	3515180	118800	0	0	0	9300677	198502	2.77543e+06	60163	406368	0	5826942	0	51159	0	0	61185	0	0	0	0	8134917	0	84886	153187	0	0	0
MG837	voara1	voara1-4	1.26	6.65	20464783	11128119	0	14746487	5718296	3618368	2746106	1495378	0	836012	0	0	2281	1058011	0	0	0	1561609	0	0	0	0	1318587	0	0	0	0	0	0	0	141917	521288	0	0	28299	0	0	0	856177	0	145456	258467	0	0	0
MG838	voara1	voara1-5	1.2	5.5	27096296	7277207	0	10996416	16099880	3719209	0	1569638	0	803811	0	0	52553	2158605	0	0	0	0	446728	0	0	0	3868063	0	0	0	0	0	0	0	291559	916961	67713	0	2976	0	87604	0	0	0	553214	0	826497	0	0
MG840	voara1	voara1-7	1	6.84	69934405	46778056	2901016	6.40112e+07	5.92323e+06	1.72331e+07	9936981	12936350	0	15696446	0	1227785	0	2126692	0	0	0	7720005	378349	0	0	160437	847304	176962	560266	0	377281	0	2785043	115973	0	44325	0	0	0	946376	66604	0	3109583	0	280135	445174	0	0	0
MG841	voara1	voara1-8	0.8	6.27	23895927	15311244	2035860	18673148	5222779	3361904	5318396	1870059	0	1701182	0	14265	0	960272	0	0	0	2699313	341374	0	0	0	2309865	0	0	0	0	0	2035860	0	0	0	0	0	0	0	30100	0	746527	60170	209069	339260	0	0	0
MG842	voara1	voara1-9	0.79	5.1	7.03135e+07	52350911	0	6.44366e+07	5876916	1.20856e+07	30148120	9102549	0	3898896	0	482668	468	3743161	222653	182357	0	4343241	727348	0	125203	0	6590397	0	616526	0	211309	0	0	0	0	0	68729	0	19415	0	0	0	1806364	0	89765	0	0	0	0
MG780	voara1	voara1-1	1.11	10.84	2.98994e+07	421474	13446479	1186194	2.87132e+07	764720	0	107775	6662968	182273	117149	0	363723	77889	0	0	0	0	0	0	0	0	161312	0	0	0	0	0	13446479	0	0	365950	0	0	33819	1526343	0	0	0	0	0	0	0	0	0
MG788	voara100	voara100-2	5.78	41.44	6.33041e+08	531376739	63191508	5.50094e+08	82947537	1.87169e+07	310845255	4634946	0	18051485	0	0	0	560339	777747	5214655	613289	181323104	142555	5730	0	1201770	282213	1523151	530024	0	646577	0	57109609	6081899	0	0	0	0	15219	0	0	0	4183158	0	0	0	0	0	0
MG789	voara100	voara100-3	3.91	30.22	8.81858e+07	53765841	21580813	5.78773e+07	30308513	4.11145e+06	28080670	2259394	0	4563762	0	0	0	0	0	952973	0	16023151	57287	0	0	206976	0	413141	21837.5	0	0	0	20075327	1505486	426848	1555910	0	0	0	0	0	0	877241	0	0	0	0	0	0
MG885	voara101	voara101-3	0.54	2.89	7.20646e+07	48970076	0	7.10085e+07	1056115	2.20384e+07	30946721	14434272	0	6453093	0	0	0	0	1090454	569397	126018	7863630	0	0	98886	320606	0	204240	1.66919e+06	0	390552	0	0	0	0	0	0	0	0	0	0	0	2271690	0	0	0	0	0	0
MG886	voara101	voara101-4	0.52	19.29	418405882	337948226	0	4.13082e+08	5.32354e+06	7.51341e+07	261167305	52027100	0	16651148	0	0	149896	862227	1530161	1691161	254854	48935863	0	0	1525329	413830	0	713448	1.03756e+07	0	2784180	0	0	0	0	0	0	162272	0	0	0	0	6502239	0	0	0	0	0	0
MG887	voara101	voara101-5	0.6	26.6	6.32624e+08	500576271	0	6.27055e+08	5568919	1.26478e+08	317675265	79124458	0	35690352	0	230637	0	252324	2131776	1512327	697187	121200153	0	0	3634465	804695	0	770474	2.47071e+07	416206	7969938	0	0	0	0	0	0	506140	0	0	0	0	14879185	0	0	0	0	0	0
MG859	voara102	voara102-1	0.73	8.96	35214663	14727647	14835095	1.69072e+07	1.83075e+07	2.17953e+06	4927567	1490287	0	1853764	0	0	0	991165	0	0	0	4373136	0	0	0	0	845885	0	10069.5	0	0	0	14835095	0	54091	0	0	0	0	0	0	0	514883	0	0	0	0	0	0
MG860	voara102	voara102-2	0.66	9.61	6.65865e+08	374647897	21151642	6.34528e+08	31337274	2.5988e+08	212452819	170980045	0	35310406	0	34639930	0	12560817	2502604	10541851	611252	26322642	10944750	0	0	0	22417212	528212	3.73346e+07	705782	5779255	1653072	21151642	0	0	0	0	1531294	95353	0	0	0	35947899	0	0	0	0	0	27804
MG861	voara102	voara102-3	0.74	21.26	209681820	154206887	867436	2.04535e+08	5.14645e+06	5.03285e+07	94123568	32771775	0	10898493	0	2221408	0	5490365	535093	2815081	412213	24152428	4230364	0	286612	118313	6443867	231372	4.92494e+06	0	946468	0	867436	0	313952	122468	0	0	17953	0	0	0	7244045	0	0	0	0	0	319585
MG862	voara102	voara102-4	0.84	44	4.9404e+08	415976678	5167178	4.8365e+08	10389950	6.76738e+07	132681425	46042619	0	53852214	0	4713937	0	24861622	1182281	4362483	582794	142166155	4805080	0	365150	1364973	29495636	888217	1.03806e+07	0	11433015	374929	5167178	0	0	0	0	0	55839	0	0	0	3437395	0	0	0	0	0	121830
MG863	voara102	voara103-1	0.73	44.36	3.51603e+08	315763162	17576631	3.30351e+08	21251493	1.45881e+07	102718624	9769308	0	15548043	0	0	0	1881414	697832	637897	793222	185457369	798326	0	0	1024657	761730	642006	1.13535e+06	0	1870423	0	17576631	0	0	0	0	0	28271	0	0	0	1240684	0	0	0	0	0	0
MG864	voara102	voara103-2	0.92	35.51	2.42837e+08	190817498	38095812	2.00224e+08	42612577	9.40676e+06	87182114	7159736	839114	11480193	0	0	91396	1825052	578755	0	553625	84663628	576903	0	0	0	0	425328	1.14169e+06	0	1386815	0	38095812	0	0	0	0	0	31511	0	0	0	0	0	0	0	0	0	163110
MG865	voara102	voara103-3	0.4	35.65	1.47153e+08	128385462	4822907	1.38315e+08	8838452	9.92944e+06	42696870	7116239	182658	13545857	0	0	49162	1581085	538383	0	510188	63947098	894016	0	0	0	0	278197	1.04632e+06	0	2079615	0	4822907	0	0	0	0	0	51709	0	0	0	772859	0	0	0	0	0	73753
MG750	voara11	voara11-1	0.76	30.79	128956003	74082651	26386649	8.82707e+07	4.06853e+07	1.4188e+07	42376299	7759339	154256	4050884	0	75291	51539	2213190	565980	840081	150048	17445315	735361	11568	0	156832	1816263	411789	912914	0	0	0	26386649	0	83002	119552	0	0	14199.5	453145	0	0	1753671	0	0	0	0	0	0
MG751	voara11	voara11-2	0.88	25.77	4.0981e+07	14247463	1510271	2.22468e+07	18734155	7.99938e+06	8847819	3873029	0	1316497	0	0	65640	709675	370975	0	0	1369849	0	0	0	85423	666107	0	267914	0	86370	0	1510271	0	211979	23472	0	0	75315.5	0	0	0	1118303	0	0	0	0	0	14046
MG752	voara11	voara11-3	0.9	23.86	7.72283e+07	16159809	46909946	2.45343e+07	52693958	8.37449e+06	8014542	4634535	0	1509060	0	0	29475	850384	336041	238568	0	3279567	224074	0	0	52595	682956	0	274342	0	0	0	46909946	0	104226	0	0	0	0	0	0	0	1585558	0	0	0	0	0	0
MG753	voara11	voara11-4	0.99	8.63	7600089	1268148	0	3183727	4416362	1915579	0	1390321	0	658343	0	0	157659	53246	61045	0	0	0	60421	0	0	0	0	0	0	0	0	0	0	0	175792	0	0	0	20117.5	0	0	0	0	0	0	0	0	0	0
MG805	voara11	voara11-5	0.84	9.21	6.15876e+06	45984	5487916	86835	6.07193e+06	40851	0	40851	0	45984	0	0	0	0	0	0	0	0	0	0	0	0	0	0	0	0	0	0	5487916	0	262077	124795	0	0	38335	0	0	0	0	0	0	0	0	0	0
MG807	voara11	voara11-7	0.83	12.47	5.07823e+07	33749453	0	47437122	3.34519e+06	13687669	23599147	9916734	0	3604271	0	0	0	1132344	730911	332388	0	2924426	195672	0	0	0	0	0	1.04429e+06	0	209138	0	0	0	344876	440333	0	0	29642	0	0	0	0	0	0	338008	0	0	92233
MG808	voara11	voara11-8	0.74	20.07	49414058	41797467	0	4.79846e+07	1.42946e+06	6.18713e+06	33182564	4042238	0	1780296	0	0	0	269290	244574	0	0	4181002	0	0	0	0	0	0	194154	0	0	0	0	0	0	0	0	0	25167	0	0	0	890667	0	0	0	0	0	348
MG809	voara11	voara11-9	0.96	17.62	141784368	102475352	26558408	1.13996e+08	2.77879e+07	1.15211e+07	87415397	7377522	0	2355012	0	0	0	282317	734527	432522	0	10560347	96110	371387	0	86861	0	123394	762900	0	144656	0	26558408	0	108971	0	0	0	8901	0	0	0	1245277	0	0	0	0	0	0
MG817	voara12	voara12-1	0.77	9.89	1.29229e+08	86371767	136620	118945625	1.02833e+07	32573858	67233519	23825622	152215	4536906	681737	153709	0	0	1081764	168259	0	12198498	0	282130	0	169618	0	0	3.63563e+06	0	602701	0	0	136620	0	0	0	0	5747	846445	0	0	3025512	0	0	0	0	0	0
MG818	voara12	voara12-2	0.69	23.84	4.12888e+08	295924323	0	4.09522e+08	3365974	1.13598e+08	117577080	81048567	0	63082169	214533	26603719	0	8167550	1354779	4196216	1151498	44640059	1632523	117078	793898	592041	4806432	772389	1.98333e+07	204466	9256590	1352901	0	0	0	0	0	350064	0	0	0	0	6463434	0	0	0	0	0	0
MG820	voara12	voara12-4	0.65	23.12	4.71625e+08	392613019	0	4.7092e+08	704848	7.83074e+07	206547275	51507087	0	21294568	0	8035698	0	747889	835287	641355	330855	139856565	56687	0	498137	311859	0	152009	8.62869e+06	77741	2933085	205407	0	0	0	0	0	125717	0	0	0	0	15393908	0	0	0	0	0	0
MG821	voara12	voara12-5	0.65	23.92	4.33786e+08	354651594	0	4.32992e+08	794288	7.83401e+07	180952928	57394964	85526	40628355	253620	3229743	0	2090952	1463285	789027	485507	105338888	173882	0	0	769580	421101	291416	1.09488e+07	96463	4381981	91049	0	0	0	0	0	52397	29541	0	0	0	6280735	0	0	0	0	0	210133
MG822	voara12	voara12-6	0.73	33.51	8.44472e+08	681903509	7735319	8.34604e+08	9868256	1.527e+08	311836492	98942129	0	86886644	76458	20287467	0	2782984	2004023	2912633	1847931	210209379	321545	0	861532	1223205	331382	751711	2.96064e+07	326458	16514083	775909	7735319	0	0	0	0	329988	0	0	0	0	14908353	0	0	0	0	0	0
MG823	voara12	voara12-7	1.44	35.64	5.21488e+08	356358825	37810191	4.80193e+08	41294915	1.23834e+08	131456731	76113287	98538	66192055	1490694	8947304	1	16958296	2305599	8101924	1353532	94371879	2283595	0	431999	1268295	5854308	1383215	2.87054e+07	378852	14068775	853114	37810191	0	0	0	0	276154	0	0	0	0	4284086	0	0	0	0	0	0
MG767	voara2	voara2-1	2.8	28.78	346527464	157299581	132994247	1.99098e+08	1.47429e+08	4.17988e+07	91954489	24779322	0	18478574	0	0	100163	614293	603407	5008767	201008	36075539	138222	0	344555	0	0	1301428	2.35369e+06	0	476658	0	132994247	0	201461	446337	0	0	38527	0	0	0	6003928	0	0	0	76052	0	0
MG768	voara2	voara2-2	1.35	31.01	207435079	77880057	102329414	1.03047e+08	1.04388e+08	2.51665e+07	53231659	16254255	0	4785934	0	0	0	86916	273917	1470295	0	12993453	75909	258034	132488	43705	0	194821	644558	0	0	0	101870823	458591	80624	0	0	0	0	0	0	0	5990187	0	0	0	0	0	0
MG769	voara2	voara2-3	1.16	79.04	268084780	138680155	14483771	242570714	25514066	103890559	107340753	59201661	844337	13086288	0	0	0	425093	2391226	7373470	213451	10137081	359712	417597	2614234	337250	0	259239	1.15859e+07	247689	1197018	0	14133707	350064	0	0	124264	259600	201968	0	0	0	19593207	69510	0	0	0	0	446651
MG770	voara2	voara2-4	2.46	35.07	1.83707e+08	132774253	3317631	1.69215e+08	14491763	3.64408e+07	74099078	13782443	0	18313046	0	0	32087	452736	1083787	4453322	583556	21450480	237233	665537	0	335197	0	1082182	3.10109e+06	41960	1073928	0	2636710	680921	0	0	0	0	54724	0	0	0	9273659	0	0	0	0	0	0
MG771	voara2	voara2-5	1.37	25.18	2.0829e+08	135744754	10425541	1.93466e+08	14823925	5.77214e+07	75065603	30056300	174399	17157363	0	0	76898	100494	931234	4681240	563334	26914321	382076	0	307014	309379	0	691372	2.55829e+06	0	751290	0	10425541	0	0	0	0	0	208964	95044	0	0	14560011	0	0	0	0	0	51054
MG772	voara2	voara2-6	1.63	54.37	519172873	316805676	74601171	4.29584e+08	8.95892e+07	1.12778e+08	197880708	63469741	0	25502687	0	0	14866	2228556	1661095	12226768	387807	65663130	1341293	0	1097330	418146	1002650	1716115	1.3006e+07	289729	2454640	0	74601171	0	0	0	0	351233	77859	0	0	0	16588206	0	0	0	0	0	0
MG790	voara21	voara21-1	2.69	14.97	2.5412e+08	131027426	89228881	1.50728e+08	103391263	1.97009e+07	22001995	14112391	287685	28883565	377848	4003049	45913	2723719	0	347127	44494	38996508	278502	0	1343637	242077	4058764	225867	207912	0	393044	0	89209767	19114	191281	683111	0	0	0	0	0	0	4864964	0	0	0	0	0	0
MG791	voara21	voara21-2	2.72	14.73	3.80917e+08	235878678	104485371	2.65485e+08	115431894	2.96059e+07	90487965	20238399	0	37962135	145479	3350360	7270	3175090	194658	474557	136954	71013069	322424	198708	666287	348014	3876286	302901	624406	43917	655191	0	104098992	386379	0	288281	0	0	0	0	0	0	7808654	0	0	0	0	0	0
MG792	voara21	voara21-3	2.96	25.26	206584363	118162818	57488498	1.31498e+08	7.50863e+07	1.33352e+07	31423802	8648551	838148	23813686	417613	4219726	233968	2747174	78180	508549	0	22507109	179386	0	940240	182984	2653786	229565	401410	143432	624892	84487	57488498	0	0	704874	0	0	0	0	0	0	3698538	0	0	0	0	0	0
MG793	voara21	voara21-4	4.18	24.35	116554993	50406572	24559157	5.74707e+07	5.90843e+07	7.06417e+06	7522880	5726885	128143	13166509	327544	1119249	191812	5661068	61337	323340	0	6677584	415042	0	469563	0	8168218	238618	469256	0	276139	0	24559157	0	876933	3295362	0	0	0	0	0	0	0	0	0	0	54202	0	0
MG851	voara22	voara22-1	3.36	9.88	13241998	418592	10570486	1229426	12012572	810834	0	580200	0	107859	0	0	0	0	0	0	0	0	0	0	0	0	0	0	0	0	0	0	10570486	0	0	123866	0	0	53365	0	0	0	230634	0	0	0	0	0	19334
MG852	voara22	voara22-2	4.66	39.59	1.93862e+08	130337565	8311233	1.57404e+08	36457531	2.70665e+07	15086111	14416238	0	37759530	0	47664	0	587147	0	743610	84900	24722406	0	0	3027990	238516	337890	636371	570316	0	1127274	0	8311233	0	0	0	0	141471	0	0	0	0	10844631	0	0	0	0	0	0
MG853	voara22	voara22-3	2.84	30.17	75417086	26361325	27509015	30021134	45395952	3659809	3847227	1738605	0	3451808	0	0	0	52344	0	0	0	5550416	0	0	1180570	0	0	148062	0	114018	0	0	27509015	0	0	0	0	0	19843	0	0	0	1770266	0	0	0	0	0	101039
MG854	voara22	voara22-4	4.55	41.46	158028190	96084346	10842056	1.16043e+08	4.19854e+07	1.99585e+07	13560638	8850592	0	17420547	0	0	0	484852	0	358197	0	19699684	0	44172	2771353	70298	530113	369966	191322	0	277122	0	10842056	0	0	0	0	87686	0	0	0	0	10211564	0	0	0	0	0	0
MG875	voara23	voara23-1	1.58	38.09	7.05157e+08	643294609	18827424	6.84795e+08	20361564	4.15006e+07	143674495	27414641	0	116524529	0	1376676	0	926077	810233	2088410	3079069	327484995	135543	0	341841	4314348	0	3216530	5.65683e+06	91861	17101525	55886	18827424	0	0	0	0	115154	0	0	0	0	3495284	0	0	0	0	0	0
MG876	voara23	voara23-2	1.85	46.99	374427415	330243202	552518	3.72316e+08	2.11108e+06	4.20731e+07	77157468	29039833	0	74776742	0	1535854	57183	494892	756220	2504625	2149452	131038604	197239	0	282165	2943314	0	2249176	5.26506e+06	89930	15301195	0	552518	0	76588	276038	0	81348	49067	0	0	0	2446793	0	0	0	0	0	0
MG877	voara23	voara23-3	1.34	38.65	5.23211e+08	463130878	859586	5.21698e+08	1513168	5.8567e+07	130204329	41432593	0	96367130	0	1635558	0	137740	1208396	1274468	1643356	203441183	0	0	0	2615219	0	1591880	8.63178e+06	0	11214851	0	859586	0	0	260037	0	39209	0	0	0	0	3857294	0	0	0	0	0	0
MG878	voara23	voara23-4	1.38	39.92	3.4946e+08	261608494	0	3.46376e+08	3084454	8.47673e+07	21634164	57453924	0	129880713	0	3294922	36396	529601	1847525	1913822	2420673	42664264	64003	0	503704	5713674	0	2667435	1.68249e+07	0	25516696	125855	0	0	143382	1263315	0	157114	56479	0	0	0	4190274	0	0	0	0	0	0
MG879	voara23	voara23-5	1.55	43.4	5.7754e+08	499445672	2189270	5.71972e+08	5567795	7.25266e+07	150692138	48900223	0	104414447	0	2718633	0	767438	1285327	2778808	2847916	186508953	0	0	315272	3988395	0	2657854	1.10515e+07	141718	21683052	119890	2189270	0	0	0	0	98803	0	0	0	0	5282634	0	0	0	0	0	0
MG892	voara24	voara24-1	0.56	18.66	4.61165e+08	278381805	0	4.57694e+08	3471397	1.79312e+08	241605771	118911004	0	10603872	0	1736684	0	0	2615594	4273967	169803	19886203	0	0	2026132	143945	0	95423	1.28043e+07	368580	733449	31434	0	0	0	0	0	530958	77562	0	0	0	32036939	0	0	0	0	0	9609
MG893	voara24	voara24-2	0.69	26.32	3.82963e+08	252076833	0	3.79881e+08	3082273	1.27804e+08	159174513	93688422	0	30002470	0	1296846	7171	173028	1878176	5830883	763587	51610871	0	0	1588497	533010	0	463220	1.05433e+07	282836	2664570	0	0	0	0	0	0	415492	13127	0	0	0	10618174	0	0	0	0	0	0
MG894	voara24	voara24-3	0.58	23.48	79387776	11027157	30734067	4.75344e+07	3.18534e+07	3.65073e+07	6617124	26034907	0	3310099	0	111667	43499	0	329237	346718	0	0	0	0	365759	0	0	0	1.51737e+06	0	0	0	30734067	0	0	0	0	111654	44794	0	0	0	4330871	0	0	0	0	0	0
MG895	voara24	voara24-4	0.53	30.24	2.55996e+08	88770032	0	2.52023e+08	3972950	1.63253e+08	46601563	100190524	0	27654585	0	1332308	17378	2152	1904729	1400397	236256	0	0	0	1753297	244630	0	139765	8.57054e+06	582365	1130664	0	0	0	0	0	0	503570	0	0	0	0	10571820	0	0	0	0	0	17540
MG896	voara24	voara24-5	0.4	14.05	1.88351e+08	75921301	0	1.85832e+08	2518905	1.09911e+08	65743370	80071794	0	6112028	0	1423872	34732	0	1523496	1673707	0	0	0	0	1258016	89078	0	0	5.22065e+06	238325	387662	0	0	0	0	0	0	263996	0	0	0	0	16452532	0	0	0	0	0	0
MG702	voara4	voara4-1	2.05	15.37	591912749	428026213	0	5.72005e+08	1.99077e+07	1.43979e+08	16239692	86790940	0	91329652	179972	143394346	0	27274242	2510749	12019468	2550172	10358838	15475436	0	5708253	0	61805890	1204272	2.68403e+07	1253756	12799462	10371104	0	0	0	0	0	2879698	175720	382313	0	0	10805287	75674	0	0	0	0	67351
MG703	voara4	voara4-2	1.2	3.41	1.50538e+08	90680702	0	1.36485e+08	14053000	4.58045e+07	0	24612429	0	10948213	0	27316554	542115	13131840	1309102	3977867	459910	0	6015327	0	860454	0	23539474	118109	5.06509e+06	0	526097	1465938	0	0	0	0	0	396040	70356.5	0	0	0	8033336	132090	0	0	0	0	98733
MG704	voara4	voara4-3	2.05	38.17	146682307	113220982	10664073	1.29225e+08	1.74574e+07	1.60039e+07	95866142	7793116	617174	2805892	389177	900654	0	1477782	375335	419279	0	6360830	1407866	287028	0	0	1991439	0	1.74118e+06	75526	240947	0	10664073	0	0	487540	188798	0	6863.5	0	0	164062	5674986	0	38549	0	571788	0	0
MG759	voara4	voara4-5	2.06	23.69	79238075	22297213	47712902	2.61676e+07	5.30704e+07	3.87041e+06	12152101	1948592	1080003	1749540	146867	0	41401	1242393	238677	0	104405	3030810	469972	0	0	144814	1490931	0	198802	0	0	0	47712902	0	0	0	0	0	0	0	0	0	1484343	0	0	0	0	0	0
MG760	voara4	voara4-6	2.13	12.8	1.80476e+08	85671768	1345100	1.74642e+08	5833972	8.89706e+07	41835457	44654773	293866	15752663	122226	6641525	0	3464034	970967	8420165	244204	3808374	1563878	58325	1387821	243833	5466352	104840	7.11687e+06	198709	1421152	208355	1345100	0	0	196811	0	181226	0	0	0	0	25331821	0	0	0	0	0	0
MG761	voara4	voara4-7	2.23	37.52	314126495	185125896	4791932	3.01012e+08	1.31141e+07	1.15886e+08	134519032	65013068	0	14417879	250452	6716388	43095	4754115	2034728	6312539	196408	7565528	2219961	25067	1812843	235175	4242412	99614	1.37563e+07	287558	1475976	0	4791932	0	0	922562	0	192829	0	0	0	0	28016783	4072	0	0	0	0	0
MG758	voara4	voara4-4	1.83	25.98	6.20231e+08	530135993	23304415	5.83044e+08	37186631	5.2908e+07	152082274	21176079	0	33283869	36396	3562989	4112	6299172	585930	3984959	1040235	271444817	3469488	0	959878	788748	14040596	864744	4.76352e+06	0	5782829	0	23304415	0	0	348563	0	80553	0	0	0	0	20272437	0	0	0	0	0	23968
MG714	voara8	voara8-1	0.52	13.89	23060703	2354895	0	5.14049e+06	1.79202e+07	2.7856e+06	0	2424379	0	1152155	0	77534	161553	77431	0	0	0	0	106672	0	0	0	0	0	0	0	0	0	0	0	173383	369367	218069	0	127046	0	0	266077	0	0	0	0	715115	82139	52873
MG715	voara8	voara8-2	0.76	16.83	5.08742e+07	3285127	28525179	5.7614e+06	45112827	2.47627e+06	0	2143301	0	1668642	0	0	36943	79166	0	0	0	0	116322	422176	0	0	0	0	0	0	0	0	28107494	417685	64985	0	81208	0	72671	0	0	0	0	155327	0	0	367042	0	0
MG716	voara8	voara8-3	1.13	25.7	112896620	45062701	1923395	88972281	23924339	43909580	12817187	34891783	0	17127620	0	368598	162008	1967870	512009	2176712	523120	2080463	3107978	0	998540	168246	650157	352678	1.08533e+06	0	267953	0	1923395	0	0	0	0	0	117900	0	0	0	2690026	0	0	0	264514	0	27021
MG717	voara8	voara8-4	0.61	8.13	5.3687e+06	889473	0	1.38758e+06	3981115	498112	0	482334	0	889473	0	0	135762	0	0	0	0	0	0	0	0	0	0	0	0	0	0	0	0	0	0	0	0	0	51830.5	0	0	0	0	0	0	0	0	0	0
MG718	voara8	voara8-5	0.92	15.57	30969468	15211771	0	2.54536e+07	5.51589e+06	1.02418e+07	5305795	8212918	0	6380441	0	0	36212	118028	141663	240835	254034	0	208620	88556	265949	101537	0	0	187164	0	0	0	0	0	0	0	0	0	0	0	0	0	1154224	157154	0	0	0	0	0
MG734	voara9	voara9-1	1.31	52.35	3.45065e+08	175895798	1291195	3.36872e+08	8192450	1.60976e+08	62002744	100118678	0	15769040	0	53351349	21801	13196705	4625571	8907150	155673	2818809	5056641	0	2174184	410833	8532220	274930	3.35843e+07	387812	2161738	4569312	1291195	0	0	0	0	997139	82826.5	22601	0	0	9589659	22798	0	0	0	0	0
MG735	voara9	voara9-2	1.41	45.27	518085592	279625766	39112439	4.71029e+08	4.70571e+07	1.91403e+08	122997987	117363605	0	25889457	0	55698669	0	16619732	3465292	14815339	412195	7537583	9650763	0	1703795	0	16563158	600721	3.67005e+07	511513	4546056	11464292	39112439	0	0	0	0	1707179	0	141345	0	0	12710963	20369	0	0	0	0	0
MG737	voara9	voara9-4	0.8	11.72	3.50704e+07	12213679	6400835	1.8263e+07	16807361	6.04931e+06	3811670	4013772	0	1633869	0	343372	10584	1441328	290551	151838	0	0	623925	0	0	87322	2552608	0	293408	0	0	247378	6400835	0	0	0	0	0	0	0	0	0	1086933	0	0	0	0	0	0
MG738	voara9	voara9-5	1.11	47.17	336146885	177718105	661267	319274387	16872498	141556282	7423198	99342265	0	28920742	0	85201530	30760	17872129	2305065	11656560	492525	0	6791512	0	3946147	0	9525550	1208493	1.56672e+07	0	1918745	6199452	661267	0	0	0	0	1755966	149832	0	0	0	7454605	0	0	0	0	0	5550
MG739	voara9	voara9-6	1.09	25.88	320511505	200183113	25352387	2.79426e+08	4.10855e+07	7.92429e+07	136117706	50493354	0	9724378	0	6615757	0	13189263	2134335	7724349	278142	8384121	7702426	72159	285338	214252	11451007	542041	9.22876e+06	0	1199251	141789	25352387	0	0	0	0	108854	58010.5	0	0	0	8544295	0	0	0	0	0	0
MG740	voara9	voara9-7	1.15	37.15	3.75536e+08	239459029	0	3.71551e+08	3985273	1.32092e+08	159393522	84923842	0	13531637	0	21795132	0	12162962	3047272	11119530	427034	8889084	8865622	0	875722	376840	6489646	454557	1.97263e+07	177412	1565739	1168576	0	0	0	0	0	311280	0	0	0	0	10764005	41159	0	0	0	0	0
MG741	voara9	voara9-8	1.36	38.98	313738659	154534907	1932727	3.07113e+08	6.62587e+06	1.52578e+08	66097850	93932744	0	16061180	0	39717734	32022	11133936	4036571	10053250	349804	0	6713544	0	1994919	0	3823100	365750	3.32368e+07	0	2382320	3224644	1932727	0	0	0	0	1219991	35905.5	0	0	0	6134635	0	0	0	0	0	16965
[truncated: 59 more columns]

## Sheet: Glossary
	The first five rows indicate the classification of all VOCs in the paper, with Roman numerals cooresponding to the questions in the main text
	sample	Sample code
	ind.tree	Individual tree
	ind.fruit	Individual fig (within tree)
	dry.mass	Mass of individual fig after drying (=no water)
	perc.sugar	Percent sugar in dry mass
	total.scent	Absolute amount of scent in MS unit area
	total.ethanol.derived.esters	Absolute amount of esters deriving from ethanol in MS unit area (all ethyl esters and R-yl-acetate esters)
	total.fermentation.products	Absolute amount of ethanol and acetic acid in MS unit area
	total.esters	Absolute amount of all esters in MS unit area
	total.other	Absolute amount of all non-esters in MS unit area
	total.esters.not.ethanol	Absolute amount of esters that are not ethanol-deriving in MS unit area
	comp1~Methyl acetate….	Individual compounds and amount in MS unit area
